# Supplementary material for: Efficacy and Safety of Acupuncture and Related Techniques in the Management of Oncological Children and Adolescent Patients: A Systematic Review
Source: Cancers (Basel). 2024 Sep 19;16(18):3197. doi: 10.3390/cancers16183197 (PMC11429796; doi:10.3390/cancers16183197)
Supplement: Supplementary file 1 [file cancers-16-03197-s001.zip]

Archive with 1 entries (1 files):
- cancers-3182883-supplementary.pdf
